# Supplementary material for: Parasitism of Hirsutella rhossiliensis on Different Nematodes and Its Endophytism Promoting Plant Growth and Resistance against Root-Knot Nematodes
Source: J Fungi (Basel). 2024 Jan 15;10(1):68. doi: 10.3390/jof10010068 (PMC10820206; doi:10.3390/jof10010068)
Supplement: Supplementary file 1 [file jof-10-00068-s001.zip]

Archive with 1 entries (1 files):
- jof-2783228-supplementary.pdf
